# Supplementary material for: Design and experimental study on pruning machine of Yunnan edible rose
Source: Sci Rep. 2023 Mar 13;13:4118. doi: 10.1038/s41598-022-25551-1 (PMC10011599; doi:10.1038/s41598-022-25551-1)
Supplement: Supplementary file 1 — Supplementary Information 1. [file 41598_2022_25551_MOESM1_ESM.xlsx]

## Sheet: Sheet1
Double disc cutter cutting resistance
time	cutting resistance	Stdev	Average	Variation coefficient
0.0034	51.8	162.431	119.752	135.639
0.0036	55.1
0.0038	367
0.0046	59.8
0.0048	42.2
0.0086	33.1
0.0088	986
0.0096	37.8
0.0098	2.27
0.0104	111
0.0106	1.68
0.0108	2.57
0.011	85.7
0.0112	9.2
0.0116	17.5
0.0124	7.3
0.0126	9.41
0.013	234
0.0132	154
0.0136	624
0.0138	56.7
0.014	47.2
0.0142	42.2
0.015	13.3
0.0152	94.5
0.0156	54.5
0.0158	190
0.0168	16.2
0.017	93.6
0.0172	213
0.0174	92.7
0.0176	27.4
0.0186	93.9
0.0188	8.99
0.0198	18.5
0.02	51.7
0.0202	46
0.0204	59.1
0.0206	13.4
0.0216	97.9
0.0218	115
0.0238	25.8
0.0258	135
0.026	328
0.0262	423
0.027	122
0.0272	51.1
0.0288	102
0.0306	47.1
0.031	144
0.0312	162
0.032	2.66
0.0322	69
0.033	53.8
0.0332	175
0.034	673
0.0342	20.1
0.035	342
0.0352	221
0.0434	136
0.0436	207
0.0456	27.7
0.0458	17.6
0.046	11.2
0.0466	35
0.0468	33.2
0.047	18.2
0.0476	81.8
0.0486	68.2
0.0496	176
0.0498	5.81
0.05	3.49
0.0506	38.9
0.0514	32.2
0.0534	304
0.0536	8.45
0.0538	1.62
0.054	0.00415
0.0544	23.8
0.0548	68.7
0.0552	90.1
0.0554	61.5
0.0556	19.4
0.0558	9.05
0.056	148
0.0562	40.7
0.0564	19.7
0.0566	277
0.0568	205
0.057	74.5
0.0572	91.1
0.0574	328
0.0582	331
0.0584	113
0.059	33.4
0.0594	11.8
0.06	151
0.0614	189
0.0616	120
0.0634	396
0.0636	16.9
0.064	141
0.0642	8.42
0.065	85.6
0.066	843
0.0682	2.23
0.0684	385
0.0686	63.9
0.069	2.03
0.0692	46.6
0.0694	20.1
0.07	136
0.0702	90.5
0.0704	422
0.0712	129
0.0714	107
0.072	167
0.0722	33.4
0.0724	146
0.0726	72.9
0.073	235
0.0744	16.9
0.0746	6.4
0.0748	1.81
0.075	0.877
0.0758	1.92
0.076	0.988
0.0762	8.13
0.077	96.5
0.0776	34.2
0.0778	12.5
0.078	1.46
0.0782	1.88
0.0784	2.82
0.079	201
0.0806	11.1
0.0808	8.44
0.081	2.09
0.0816	2.38
0.0818	2.04
0.082	8.58
0.0822	16.4
0.0824	11
0.083	66.6
0.0834	29.7
0.0836	10
0.0838	24.3
0.084	82
0.0842	224
0.0846	41.3
0.0848	12.6
0.085	169
0.0852	5.27
0.0856	14.9
0.0858	13.2
0.086	3.6
0.0864	1.66
0.0868	2.4
0.087	4.4
0.0872	13.8
0.0874	11.8
0.0876	4.04
0.0878	9.37
0.088	48.7
0.0882	26.9
0.0884	21.8
0.0886	217
0.0888	31.4
0.089	28.2
0.0892	219
0.0894	82.6
0.0896	96.2
0.0898	18.1
0.09	3.61
0.0902	157
0.0904	1.85
0.0906	28.6
0.0908	2.43
0.091	905
0.0916	321
0.0926	36.8
0.0936	95.4
0.0938	10.2
0.0942	9.58
0.0944	8.73
0.0946	1.28
0.0952	150
0.0958	16.3
0.0962	49.7
0.0966	27.4
0.0968	175
0.097	54
0.0972	393
0.0976	94.4
0.098	0.345
0.0982	2.18
0.0984	2.55
0.0988	24.9
0.1	234
0.1	48.5
0.104	5.06
0.104	125
0.104	2.11
0.104	1.54
0.106	409
0.106	190
0.107	3.74
0.107	4.12
0.107	140
0.108	19
0.108	5.06
0.108	6.15
0.108	23.1
0.108	44.3
0.109	37.5
0.109	33.7
0.109	485
0.109	64.8
0.109	301
0.11	38.6
0.11	28.4
0.11	11.2
0.11	174
0.111	0.279
0.111	338
0.111	227
0.111	112
0.112	32.7
0.112	297
0.112	326
0.113	46.3
0.114	227
0.114	54.7
0.115	138
0.116	228
0.117	5.91
0.117	264
0.118	55.6
0.118	7.35
0.118	19.1
0.119	27.4
0.119	74.7
0.119	327
0.119	275
0.119	45.5
0.12	76.2
0.12	170
0.12	153
0.12	107
0.121	92.6
0.121	109
0.121	66.2
0.121	15.6
0.123	3.42
0.123	145
0.124	47.7
0.124	35
0.124	24.7
0.125	72.4
0.125	15.8
0.126	39
0.126	25.4
0.126	122
0.127	11.1
0.128	7.97
0.128	15.8
0.128	2.49
0.129	90.4
0.129	19.9
0.129	98
0.131	92.3
0.131	66
0.133	6.76
0.134	9.25
0.134	6.69
0.134	9.94
0.134	17.7
0.134	44.5
0.135	24
0.135	183
0.135	142
0.135	6.3
0.135	79.7
0.136	180
0.136	27.4
0.136	27.1
0.136	15.5
0.136	8.06
0.137	6.9
0.137	0.0394
0.137	97.6
0.137	7.38
0.137	8.15
0.138	16.4
0.139	260
0.14	113
0.14	83.1
0.14	371
0.14	32
0.141	108
0.141	112
0.141	62.2
0.142	251
0.144	26.7
0.146	19.2
0.146	70.8
0.146	3.59
0.146	121
0.147	275
0.147	19.2
0.147	9.87
0.148	21.2
0.149	4.02
0.149	5.16
0.149	0.626
0.15	0.992
0.15	9.85
0.151	48.2
0.151	25.4
0.152	234
0.152	728
0.152	162
0.152	25.6
0.153	367
0.153	13.1
0.153	75.2
0.153	13.4
0.153	1.9
0.154	67.8
0.154	81.9
0.154	107
0.154	71.3
0.155	59.3
0.155	79.8
0.155	213
0.155	57
0.155	28.7
0.156	256
0.156	36.1
0.156	314
0.156	293
0.157	13.3
0.159	43.9
0.16	22.9
0.16	8.18
0.16	268
0.161	284
0.161	62.4
0.163	11.7
0.163	28.6
0.164	138
0.164	35.2
0.164	0.866
0.164	98.6
0.165	194
0.165	7.1
0.166	10.1
0.166	85.3
0.166	11
0.166	236
0.167	187
0.167	1.95
0.167	5.91
0.167	0.37
0.168	28.2
0.169	3.61
0.169	7.15
0.169	0.47
0.169	3.88
0.169	0.523
0.17	1.6
0.17	19.9
0.17	4.39
0.171	15.5
0.171	4.36
0.171	2.89
0.171	3.37
0.172	82.3
0.172	122
0.172	20.1
0.172	7.24
0.172	7.7
0.173	277
0.173	39.2
0.173	62.3
0.173	64
0.174	628
0.174	11.1
0.174	120
0.174	68.3
0.175	10.1
0.175	348
0.175	2.1
0.176	10.9
0.176	243
0.177	56.5
0.177	3.95
0.177	17.7
0.177	26.7
0.177	126
0.178	361
0.18	3.54
0.18	29.6
0.181	11.2
0.186	40.7
0.187	192
0.187	436
0.187	24.1
0.188	153
0.188	325
0.188	51.3
0.188	0.76
0.189	4.65
0.189	16
0.189	1.16
0.189	198
0.19	94.6
0.19	22.9
0.191	116
0.191	0.417
0.192	258
0.192	170
0.193	17
0.193	78.4
0.193	5.1
0.194	8.14
0.194	115
0.194	58.3
0.194	54.6
0.195	162
0.195	131
0.195	9.38
0.195	23
0.196	167
0.197	33.4
0.197	320
0.197	43.7
0.198	12.2
0.198	19.9
0.198	19.8
0.198	63.1
0.198	7.18
0.199	1090
0.199	531
0.2	199
0.201	249
0.201	70.3
0.202	34.5
0.202	50
0.203	56.4
0.203	311
0.204	129
0.204	241
0.204	8.97
0.205	2.25
0.205	12.4
0.205	8.87
0.206	56
0.206	29.9
0.206	5.13
0.206	4.51
0.206	0.0832
0.207	3.47
0.207	404
0.207	165
0.207	28.4
0.207	31.4
0.208	0.308
0.208	395
0.208	62.5
0.208	252
0.209	317
0.209	588
0.209	30.7
0.21	41
0.21	604
0.211	137
0.211	93.6
0.212	145
0.212	451
0.212	178
0.213	247
0.213	716
0.213	13.9
0.214	47.7
0.214	184
0.214	149
0.215	17.5
0.215	31.1
0.215	631
0.215	130
0.216	455
0.217	182
0.217	74.7
0.217	414
0.218	264
0.218	149
0.218	118
0.219	107
0.22	143
0.22	671
0.22	264
0.221	46.4
0.221	465
0.221	131
0.221	146
0.221	96.1
0.222	1.48
0.222	3.02
0.222	90.9
0.222	111
0.223	199
0.225	40.1
0.225	195
0.225	3.52
0.225	27.4
0.226	136
0.226	86.1
0.226	82.3
0.227	40.8
0.227	92.1
0.227	18.5
0.228	65.8
0.23	172
0.23	47.1
0.231	722
0.231	326
0.231	188
0.232	76
0.232	18.8
0.232	163
0.232	110
0.233	40.8
0.233	17.9
0.233	302
0.234	355
0.234	71.9
0.234	291
0.234	17.9
0.235	348
0.235	597
0.235	364
0.235	74.6
0.235	673
0.236	636
0.236	719
0.236	70.2
0.236	659
0.236	298
0.237	118
0.237	425
0.237	18.3
0.237	101
0.238	3.17
0.238	52.8
0.238	29.3
0.239	97.9
0.239	185
0.239	202
0.239	37
0.239	169
0.24	183
0.24	49.7
0.24	25.6
0.24	8.31
0.24	3.54
0.241	241
0.242	111
0.242	384
0.242	326
0.244	410
0.244	39.3
0.245	129
0.245	161
0.245	61.5
0.245	91
0.246	625
0.246	89.5
0.247	34
0.247	144
0.247	174
0.249	389
0.249	393
0.25	414
0.25	225
0.25	18.3
0.25	86.3
0.25	133
0.251	59.3
0.251	177
0.251	378
0.252	113
0.252	163
0.252	150
0.252	601
0.252	133
0.253	303
0.253	149
0.253	851
0.254	162
0.254	217
0.254	82.6
0.254	239
0.255	95.8
0.255	37
0.256	180
0.257	165
0.257	112
0.257	338
0.257	12.5
0.257	75.5
0.258	239
0.258	188
0.258	0.568
0.258	2.47
0.259	34.2
0.259	161
0.26	328
0.26	1.52
0.26	53.9
0.26	28.6
0.26	18.3
0.261	257
0.261	4.39
0.261	652
0.261	25.1
0.262	1.58
0.263	2.57
0.263	28.7
0.264	53.6
0.264	486
0.264	22.4
0.265	491
0.265	24.5
0.265	16
0.265	84.7
0.266	637
0.266	367
0.266	6.17
0.266	2.47
0.266	84.9
0.267	130
0.267	205
0.267	162
0.267	69.3
0.267	45.2
0.268	115
0.268	5.81
0.268	12.4
0.268	25.4
0.269	140
0.269	1.5
0.269	21
0.269	117
0.27	21.9
0.271	4.33
0.271	7.37
0.271	20.8
0.271	12.6
0.271	13.8
0.272	202
0.272	49.8
0.272	100
0.272	2.17
0.273	170
0.273	8.18
0.273	121
0.273	91.1
0.274	331
0.274	24.1
0.274	25.2
0.274	2.01
0.275	1.59
0.275	81.3
0.275	0.928
0.275	0.202
0.275	22.2
0.276	10
0.276	27.4
0.276	0.495
0.276	79
0.277	66
0.278	57.5
0.278	52.5
0.278	34.7
0.278	276
0.279	27.8
0.279	39.5
0.279	5.54
0.279	119
0.279	5.08
0.28	126
0.28	4.08
0.28	17.5
0.28	6.98
0.28	182
0.281	3.82
0.281	25.1
0.281	19.5
0.281	63.1
0.281	36
0.282	14.2
0.282	3.72
0.282	9.94
0.283	32
0.283	9.81
0.283	0.0739
0.283	17.7
0.284	28.9
0.284	6.3
0.284	106
0.285	784
0.285	403
0.287	16.9
0.288	57.2
0.288	34.3
0.289	35.6
0.289	202
0.29	48.2
0.291	0.0351
0.292	134
0.293	668
0.293	122
0.294	854
0.295	242
0.295	126
0.296	84.2
0.296	155
0.296	60.8
0.297	65.9
0.297	346
0.297	195
0.297	729
0.297	70.4
0.298	178
0.298	367
0.298	421
0.298	292
0.298	84.9
0.299	162
0.299	77.7
0.299	85.4
0.299	69.5
0.299	125
0.3	13.5
0.3	119
0.3	442
