# Supplementary material for: Design and experimental study on pruning machine of Yunnan edible rose
Source: Sci Rep. 2023 Mar 13;13:4118. doi: 10.1038/s41598-022-25551-1 (PMC10011599; doi:10.1038/s41598-022-25551-1)
Supplement: Supplementary file 2 — Supplementary Information 2. [file 41598_2022_25551_MOESM2_ESM.xlsx]

## Sheet: Sheet1
Reciprocating cutter cutting resistance
time	cutting resistance	Stdev	Average	Variation coefficient
0.0034	20.5128	76.6813	55.0325	139.338
0.0036	21.8196
0.0038	177.628
0.0046	23.6808
0.0048	16.7112
0.0086	13.1076
0.0096	14.9688
0.0098	0.89892
0.0104	48.84
0.0106	0.66528
0.0108	1.01772
0.011	37.708
0.0112	3.6432
0.0116	6.93
0.0124	2.8908
0.0126	3.72636
0.013	113.256
0.0132	74.536
0.0136	302.016
0.0138	22.4532
0.014	18.6912
0.0142	16.7112
0.015	5.2668
0.0152	41.58
0.0156	21.582
0.0158	91.96
0.0168	6.4152
0.017	41.184
0.0172	103.092
0.0174	40.788
0.0176	10.8504
0.0186	41.316
0.0188	3.56004
0.0198	7.326
0.02	20.4732
0.0202	18.216
0.0204	23.4036
0.0206	5.3064
0.0216	43.076
0.0218	50.6
0.0238	10.2168
0.0258	59.4
0.026	158.752
0.0262	204.732
0.027	53.68
0.0272	20.2356
0.0288	44.88
0.0306	18.6516
0.031	69.696
0.0312	78.408
0.032	1.05336
0.0322	27.324
0.033	21.3048
0.0332	84.7
0.034	325.732
0.0342	7.9596
0.035	165.528
0.0352	106.964
0.0434	59.84
0.0436	100.188
0.0456	10.9692
0.0458	6.9696
0.046	4.4352
0.0466	13.86
0.0468	13.1472
0.047	7.2072
0.0476	32.3928
0.0486	27.0072
0.0496	85.184
0.0498	2.30076
0.05	1.13076
0.0506	12.6036
0.0514	10.4328
0.0534	120.384
0.0536	2.7378
0.0538	0.52488
0.054	0.0013446
0.0544	7.7112
0.0548	22.2588
0.0552	29.1924
0.0554	19.926
0.0556	6.2856
0.0558	2.9322
0.056	53.28
0.0562	13.1868
0.0564	6.3828
0.0566	109.692
0.0568	81.18
0.057	24.138
0.0572	29.5164
0.0574	129.888
0.0582	131.076
0.0584	40.68
0.059	10.8216
0.0594	3.8232
0.06	54.36
0.0614	74.844
0.0616	43.2
0.0634	156.816
0.0636	5.4756
0.064	50.76
0.0642	2.72808
0.065	27.7344
0.066	333.828
0.0682	0.72252
0.0684	152.46
0.0686	20.7036
0.069	0.65772
0.0692	15.0984
0.0694	7.9596
0.07	59.84
0.0702	39.82
0.0704	204.248
0.0712	56.76
0.0714	47.08
0.072	80.828
0.0722	13.2264
0.0724	70.664
0.0726	28.8684
0.073	113.74
0.0744	6.6924
0.0746	2.5344
0.0748	0.71676
0.075	0.347292
0.0758	0.76032
0.076	0.391248
0.0762	3.21948
0.077	42.46
0.0776	13.5432
0.0778	4.95
0.078	0.57816
0.0782	348.153
0.0784	1.11672
0.079	97.284
0.0806	4.3956
0.0808	3.34224
0.081	0.82764
0.0816	0.94248
0.0818	0.80784
0.082	3.39768
0.0822	6.4944
0.0824	4.356
0.083	26.3736
0.0834	11.7612
0.0836	3.96
0.0838	9.6228
0.084	36.08
0.0842	108.416
0.0846	16.3548
0.0848	4.9896
0.085	81.796
0.0852	2.08692
0.0856	5.9004
0.0858	5.2272
0.086	1.4256
0.0864	0.65736
0.0868	0.9504
0.087	1.7424
0.0872	5.4648
0.0874	4.6728
0.0876	1.59984
0.0878	3.71052
0.088	19.2852
0.0882	10.6524
0.0884	8.6328
0.0886	105.028
0.0888	12.4344
0.089	11.1672
0.0892	105.996
0.0894	36.344
0.0896	42.328
0.0898	7.1676
0.09	1.42956
0.0902	75.988
0.0904	0.7326
0.0906	11.3256
0.0908	0.96228
0.0916	155.364
0.0926	14.5728
0.0936	41.976
0.0938	4.0392
0.0942	3.79368
0.0944	3.45708
0.0946	0.50688
0.0952	72.6
0.0958	6.4548
0.0962	19.6812
0.0966	10.8504
0.0968	84.7
0.097	21.384
0.0972	190.212
0.0976	41.536
0.098	0.13662
0.0982	0.86328
0.0984	1.0098
0.0988	9.8604
0.1	113.256
0.1	19.206
0.104	2.00376
0.104	55
0.104	0.83556
0.104	0.60984
0.106	197.956
0.106	91.96
0.107	1.48104
0.107	1.63152
0.107	67.76
0.108	7.524
0.108	2.00376
0.108	2.4354
0.108	9.1476
0.108	17.5428
0.109	14.85
0.109	13.3452
0.109	234.74
0.109	25.6608
0.109	145.684
0.11	15.2856
0.11	11.2464
0.11	4.4352
0.11	84.216
0.111	0.110484
0.111	163.592
0.111	109.868
0.111	49.28
0.112	12.9492
0.112	143.748
0.112	157.784
0.113	18.3348
0.114	109.868
0.114	21.6612
0.115	66.792
0.116	110.352
0.117	2.34036
0.117	127.776
0.118	24.0192
0.118	3.1752
0.118	8.2512
0.119	11.8368
0.119	32.2704
0.119	172.656
0.119	145.2
0.119	19.656
0.12	36.576
0.12	89.76
0.12	80.784
0.12	51.36
0.121	44.448
0.121	52.32
0.121	28.5984
0.121	6.7392
0.123	1.47744
0.123	465.156
0.124	20.6064
0.124	15.12
0.124	10.6704
0.125	31.2768
0.125	6.8256
0.126	16.848
0.126	10.9728
0.126	58.56
0.127	4.7952
0.128	3.44304
0.128	7.3944
0.128	1.16532
0.129	47.008
0.129	9.3132
0.129	50.96
0.131	47.996
0.131	30.888
0.133	3.16368
0.134	4.329
0.134	3.13092
0.134	4.65192
0.134	8.2836
0.134	20.826
0.135	11.232
0.135	104.676
0.135	81.224
0.135	2.9484
0.135	41.444
0.136	102.96
0.136	12.8232
0.136	12.6828
0.136	7.254
0.136	3.77208
0.137	3.2292
0.137	0.0184392
0.137	50.752
0.137	3.45384
0.137	3.8142
0.138	7.6752
0.139	148.72
0.14	58.76
0.14	43.212
0.14	212.212
0.14	14.976
0.141	56.16
0.141	58.24
0.141	29.1096
0.142	143.572
0.144	12.4956
0.146	8.9856
0.146	36.816
0.146	1.68012
0.146	69.212
0.147	157.3
0.147	8.9856
0.147	4.61916
0.148	8.3952
0.149	1.59192
0.149	2.04336
0.149	0.247896
0.15	0.392832
0.15	3.9006
0.151	19.0872
0.151	10.0584
0.152	113.256
0.152	352.352
0.152	78.408
0.152	10.1376
0.153	177.628
0.153	5.1876
0.153	29.7792
0.153	5.3064
0.153	0.7524
0.154	26.8488
0.154	36.036
0.154	47.08
0.154	28.2348
0.155	23.4828
0.155	31.6008
0.155	103.092
0.155	22.572
0.155	11.3652
0.156	123.904
0.156	14.2956
0.156	151.976
0.156	141.812
0.157	5.2668
0.159	17.3844
0.16	9.0684
0.16	3.23928
0.16	129.712
0.161	137.456
0.161	24.7104
0.163	4.6332
0.163	11.3256
0.164	66.792
0.164	13.9392
0.164	0.342936
0.164	43.384
0.165	93.896
0.165	2.8116
0.166	3.9996
0.166	37.532
0.166	4.356
0.166	114.224
0.167	90.508
0.167	0.7722
0.167	2.34036
0.167	0.14652
0.168	558.33
0.169	1.42956
0.169	2.8314
0.169	0.18612
0.169	1.53648
0.169	0.207108
0.17	0.6336
0.17	7.8804
0.17	1.73844
0.171	6.138
0.171	1.72656
0.171	1.14444
0.171	1.33452
0.172	36.212
0.172	53.68
0.172	7.9596
0.172	2.86704
0.172	3.0492
0.173	134.068
0.173	15.5232
0.173	24.6708
0.173	25.344
0.174	303.952
0.174	4.3956
0.174	57.6
0.174	29.5056
0.175	4.3632
0.175	183.744
0.175	0.9072
0.176	4.7088
0.176	128.304
0.177	24.408
0.177	1.7064
0.177	7.6464
0.177	11.5344
0.177	66.528
0.178	190.608
0.18	1.52928
0.18	12.7872
0.181	4.8384
0.186	17.5824
0.187	101.376
0.187	230.208
0.187	10.4112
0.188	80.784
0.188	171.6
0.188	22.1616
0.188	0.32832
0.189	2.0088
0.189	6.912
0.189	0.50112
0.189	104.544
0.19	45.408
0.19	9.8928
0.191	55.68
0.191	0.180144
0.192	136.224
0.192	89.76
0.193	7.344
0.193	37.632
0.193	2.2032
0.194	3.51648
0.194	55.2
0.194	25.1856
0.194	23.5872
0.195	85.536
0.195	69.168
0.195	4.05216
0.195	9.936
0.196	88.176
0.197	14.4288
0.197	168.96
0.197	18.8784
0.198	5.2704
0.198	8.5968
0.198	8.5536
0.198	22.716
0.198	2.5848
0.199	233.64
0.2	87.56
0.201	109.56
0.201	25.308
0.202	12.42
0.202	18
0.203	20.304
0.203	136.84
0.204	51.6
0.204	106.04
0.204	3.2292
0.205	0.81
0.205	4.464
0.205	3.1932
0.206	20.16
0.206	10.764
0.206	1.8468
0.206	1.6236
0.206	0.029952
0.207	1.2492
0.207	177.76
0.207	72.6
0.207	10.224
0.207	11.304
0.208	0.11088
0.208	173.8
0.208	22.5
0.208	110.88
0.209	139.48
0.209	258.72
0.209	11.052
0.21	14.76
0.21	265.76
0.211	54.8
0.211	37.44
0.212	58
0.212	198.44
0.212	78.32
0.213	108.68
0.213	315.04
0.213	5.004
0.214	17.172
0.214	80.96
0.214	59.6
0.215	6.3
0.215	11.196
0.215	277.64
0.215	52
0.216	200.2
0.217	80.08
0.217	26.892
0.217	182.16
0.218	116.16
0.218	59.6
0.218	47.2
0.219	42.8
0.22	57.2
0.22	295.24
0.22	116.16
0.221	16.704
0.221	204.6
0.221	52.4
0.221	58.4
0.221	38.44
0.222	0.5328
0.222	1.0872
0.222	36.36
0.222	44.4
0.223	87.56
0.225	14.436
0.225	85.8
0.225	1.2672
0.225	9.864
0.226	54.4
0.226	30.996
0.226	29.628
0.227	14.688
0.227	36.84
0.227	6.66
0.228	23.688
0.23	75.68
0.23	16.956
0.231	317.68
0.231	143.44
0.231	82.72
0.232	446.156
0.232	6.768
0.232	71.72
0.232	44
0.233	14.688
0.233	6.444
0.233	132.88
0.234	156.2
0.234	25.884
0.234	128.04
0.234	6.444
0.235	153.12
0.235	262.68
0.235	160.16
0.235	26.856
0.235	296.12
0.236	279.84
0.236	316.36
0.236	25.272
0.236	289.96
0.236	131.12
0.237	47.2
0.237	187
0.237	6.588
0.237	40.4
0.238	1.1412
0.238	19.008
0.238	10.548
0.239	39.16
0.239	81.4
0.239	88.88
0.239	13.32
0.239	74.36
0.24	80.52
0.24	17.892
0.24	9.216
0.24	2.9916
0.24	1.2744
0.241	106.04
0.242	44.4
0.242	168.96
0.242	143.44
0.244	180.4
0.244	14.148
0.245	432.156
0.245	70.84
0.245	22.14
0.245	36.4
0.246	275
0.246	32.22
0.247	12.24
0.247	57.6
0.247	76.56
0.249	171.16
0.249	172.92
0.25	182.16
0.25	99
0.25	6.588
0.25	31.068
0.25	53.2
0.251	21.348
0.251	77.88
0.251	166.32
0.252	45.2
0.252	71.72
0.252	66
0.252	264.44
0.252	53.2
0.253	133.32
0.253	59.6
0.254	71.28
0.254	114.576
0.254	39.648
0.254	126.192
0.255	45.984
0.255	15.984
0.256	95.04
0.257	87.12
0.257	53.76
0.257	178.464
0.257	5.4
0.257	36.24
0.258	126.192
0.258	99.264
0.258	0.245376
0.258	1.06704
0.259	14.7744
0.259	85.008
0.26	173.184
0.26	0.65664
0.26	23.2848
0.26	12.3552
0.26	7.9056
0.261	135.696
0.261	1.89648
0.261	344.256
0.261	10.8432
0.262	0.68256
0.263	1.11024
0.263	12.3984
0.264	23.1552
0.264	256.608
0.264	9.6768
0.265	259.248
0.265	10.584
0.265	6.912
0.265	40.656
0.266	336.336
0.266	193.776
0.266	2.66544
0.266	1.06704
0.266	40.752
0.267	68.64
0.267	108.24
0.267	85.536
0.267	29.9376
0.267	19.5264
0.268	55.2
0.268	2.50992
0.268	5.3568
0.268	10.9728
0.269	73.92
0.269	0.648
0.269	9.072
0.269	56.16
0.27	9.4608
0.271	1.87056
0.271	3.18384
0.271	8.9856
0.271	5.4432
0.271	5.9616
0.272	106.656
0.272	21.5136
0.272	48
0.272	0.93744
0.273	89.76
0.273	3.53376
0.273	58.08
0.273	43.728
0.274	174.768
0.274	10.4112
0.274	10.8864
0.274	0.86832
0.275	0.68688
0.275	39.024
0.275	0.400896
0.275	0.087264
0.275	9.5904
0.276	4.32
0.276	11.8368
0.276	0.21384
0.276	37.92
0.277	28.512
0.278	24.84
0.278	22.68
0.278	14.9904
0.278	145.728
0.279	12.0096
0.279	17.064
0.279	2.39328
0.279	57.12
0.279	302.15
0.28	66.528
0.28	1.76256
0.28	7.56
0.28	3.01536
0.28	96.096
0.281	1.65024
0.281	10.8432
0.281	8.424
0.281	27.2592
0.281	15.552
0.282	6.1344
0.282	1.60704
0.282	4.29408
0.283	13.824
0.283	4.23792
0.283	0.0319248
0.283	7.6464
0.284	12.4848
0.284	2.7216
0.284	50.88
0.285	212.784
0.287	7.3008
0.288	24.7104
0.288	14.8176
0.289	15.3792
0.289	106.656
0.29	20.8224
0.291	0.0151632
0.292	56.28
0.293	308.616
0.293	51.24
0.295	111.804
0.295	52.92
0.296	31.8276
0.296	71.61
0.296	22.9824
0.297	24.9102
0.297	159.852
0.297	90.09
0.297	336.798
0.297	26.6112
0.298	82.236
0.298	169.554
0.298	194.502
0.298	134.904
0.298	32.0922
0.299	74.844
0.299	29.3706
0.299	32.2812
0.299	26.271
0.299	52.5
0.3	5.103
0.3	49.98
0.3	204.204
