# Supplementary material for: Design and experimental study on pruning machine of Yunnan edible rose
Source: Sci Rep. 2023 Mar 13;13:4118. doi: 10.1038/s41598-022-25551-1 (PMC10011599; doi:10.1038/s41598-022-25551-1)
Supplement: Supplementary file 3 — Supplementary Information 3. [file 41598_2022_25551_MOESM3_ESM.xlsx]

## Sheet: Sheet1
Single disc cutter cutting resistance
time	cutting resistance	Stdev	Average	Variation coefficient
0.0008	48.2	38.9965	33.3347	116.985
0.0018	28.1
0.0058	16.9
0.0126	27.9
0.0136	114
0.0138	88.1
0.0156	36.6
0.0158	43.1
0.0178	44.8
0.0198	46.8
0.02	119
0.0218	92.7
0.022	98.6
0.0246	52.9
0.0256	117
0.0268	468
0.0276	95.5
0.0278	12.7
0.0286	32.9
0.0288	74.8
0.0294	18.8
0.0296	58.5
0.0298	147
0.0308	22.6
0.031	27.3
0.0314	16.9
0.0316	33.9
0.0324	38.4
0.0326	185
0.0328	39.1
0.0384	263
0.0386	53.6
0.0392	53.9
0.0434	10.2
0.0436	53.7
0.0442	12.8
0.0444	13.8
0.0446	20.3
0.0448	28.5
0.0456	13.3
0.0458	10.3
0.046	15.8
0.0462	22.1
0.0464	16.1
0.0466	28.8
0.0468	38
0.047	13.4
0.0472	11.6
0.0474	34.3
0.0476	36.2
0.0478	26.3
0.048	14.9
0.0484	38.9
0.049	14.6
0.0494	11.8
0.0498	14.9
0.0552	11.9
0.0554	62.9
0.0582	132
0.0588	18.1
0.0592	157
0.0594	14.3
0.0618	61.8
0.062	11.2
0.063	80.7
0.067	12.1
0.0672	21.4
0.068	27.4
0.0682	70.3
0.0698	17.1
0.072	27.8
0.073	36.6
0.074	49.6
0.0742	175
0.0748	16.1
0.075	18.1
0.0752	138
0.076	82.5
0.0762	13.9
0.077	28.7
0.0772	18.6
0.0774	18.4
0.0778	11.9
0.078	74.9
0.0782	19.8
0.0788	12.4
0.079	31.9
0.0792	33.4
0.0794	19.3
0.0796	28.5
0.0798	35.9
0.08	265
0.0802	44.9
0.0804	13.9
0.081	12.7
0.0812	33.5
0.0814	53.4
0.082	22.7
0.0822	187
0.0824	60.3
0.083	30.7
0.0832	10.6
0.0836	12.1
0.0838	11.6
0.084	21.7
0.0842	15.4
0.0858	11.2
0.086	21
0.0896	11.6
0.0898	35.7
0.09	25.7
0.0902	22.8
0.0904	19
0.0906	13.9
0.0908	13.7
0.092	25
0.0932	21.1
0.0944	14.8
0.095	26
0.0952	35.1
0.0954	11.6
0.096	84.6
0.0962	105
0.0972	22.4
0.0986	12
0.099	44.5
0.0992	23.8
0.0994	12.6
0.102	12.1
0.102	14.8
0.102	13.9
0.102	14.8
0.103	15.4
0.103	10.8
0.103	12
0.104	21.4
0.104	17
0.104	14.2
0.105	27.2
0.105	32.8
0.105	52.8
0.106	21
0.106	23.1
0.106	29.6
0.107	12.2
0.107	26.4
0.107	22.4
0.108	13.9
0.11	10.7
0.111	13.2
0.112	11.5
0.113	28
0.113	72.9
0.114	13.3
0.114	13.7
0.114	14
0.114	12.7
0.115	12
0.116	11.6
0.12	10.1
0.121	40.4
0.123	19.9
0.124	18
0.124	19.2
0.124	16
0.124	13.4
0.125	31.1
0.125	31.1
0.125	14
0.125	15.3
0.126	16.1
0.126	14.3
0.126	21.5
0.126	23.6
0.127	22.2
0.127	16.6
0.127	19.2
0.127	15.6
0.127	22
0.128	13.8
0.128	15
0.128	12.4
0.129	12.6
0.129	22.3
0.129	10.1
0.13	24.9
0.13	25.3
0.13	12.2
0.13	10.4
0.131	18.4
0.131	32.4
0.131	32.5
0.131	17
0.131	25.3
0.132	20.4
0.132	32.3
0.132	24.6
0.132	10.9
0.133	14.7
0.133	12.2
0.136	48.1
0.136	45.6
0.14	11.5
0.14	46.5
0.143	18.3
0.144	11.1
0.144	13.6
0.144	12.4
0.145	10.5
0.145	23.2
0.145	13.3
0.145	13.6
0.146	11.5
0.146	15.2
0.146	12.8
0.148	305
0.148	69.4
0.148	13.9
0.149	23
0.15	46.1
0.151	100
0.152	23.3
0.152	48.4
0.153	47.2
0.156	10.8
0.157	15.8
0.157	18
0.157	15.3
0.158	22.8
0.158	34.2
0.158	31.1
0.158	34.2
0.158	21.3
0.159	31.8
0.159	38.4
0.159	60.3
0.159	172
0.159	31
0.16	33.6
0.16	36.3
0.16	65.7
0.16	22
0.161	20.9
0.161	25.6
0.161	24.2
0.161	27.3
0.161	41.8
0.162	32.5
0.162	24.6
0.162	23.1
0.162	11.3
0.163	15
0.163	25.2
0.163	22.2
0.163	19.4
0.163	24.7
0.164	36.3
0.164	41.3
0.164	13.1
0.164	27.8
0.164	27.1
0.165	19.3
0.165	21.5
0.165	20.4
0.168	49.2
0.172	27.7
0.172	15.9
0.172	13.4
0.173	22.3
0.173	18.8
0.173	33.5
0.173	25
0.174	12.7
0.174	22.7
0.174	13.1
0.175	19.5
0.175	12.6
0.176	81.4
0.176	18.1
0.176	18.1
0.176	58.2
0.176	13.9
0.177	28.1
0.177	57.3
0.177	10
0.177	55.9
0.178	18.4
0.178	17.5
0.179	148
0.18	55.3
0.18	34.6
0.182	11
0.182	17.1
0.182	17.5
0.182	13.6
0.183	31.5
0.183	21.3
0.183	13.6
0.183	28.5
0.183	25.8
0.184	28.9
0.184	11.6
0.184	30.2
0.186	10.9
0.186	18.1
0.187	23.7
0.188	46.6
0.188	10.5
0.189	44
0.19	11.1
0.19	16
0.19	14.6
0.19	16.2
0.19	55.5
0.191	18.6
0.191	53.7
0.192	26.8
0.193	35.7
0.194	16.8
0.194	10.8
0.195	29.5
0.195	42
0.195	28.5
0.195	15.7
0.196	10.6
0.196	10.5
0.198	41.4
0.198	11.5
0.199	43
0.199	10.3
0.2	13.1
0.2	19.8
0.2	10.9
0.2	18.5
0.201	16.5
0.201	15.6
0.202	16.1
0.202	12.3
0.202	14.4
0.202	12.7
0.202	18.7
0.203	21.2
0.203	33.3
0.203	36.6
0.203	51.5
0.203	71.4
0.204	29.9
0.204	30.2
0.204	31.9
0.204	20.4
0.204	27.5
0.205	32.7
0.205	29.6
0.205	19.9
0.205	12.7
0.205	19.9
0.206	18.8
0.206	12.9
0.206	10.2
0.206	14.6
0.206	15.4
0.208	14.1
0.208	17.8
0.208	25.6
0.208	22.3
0.208	26.4
0.209	28
0.209	19.3
0.21	14.5
0.21	10.8
0.215	41.5
0.215	71.1
0.219	89.4
0.221	10.8
0.221	19.9
0.221	17.8
0.223	12.7
0.223	11.7
0.223	14.2
0.223	13.8
0.224	10.8
0.224	44.5
0.226	82.7
0.227	128
0.227	18.1
0.227	10
0.228	11.4
0.228	10.1
0.228	14.9
0.228	13.2
0.229	12.5
0.229	12.8
0.229	11.2
0.229	12.6
0.229	15.1
0.23	31.4
0.23	24.4
0.23	20.5
0.23	15.4
0.23	24.1
0.231	24.7
0.231	95.9
0.231	26.4
0.232	10.2
0.232	10.9
0.233	12.2
0.233	22.9
0.233	22.5
0.233	14
0.234	11.9
0.234	12.8
0.234	23.1
0.234	12.6
0.236	12.6
0.236	21.5
0.236	20.4
0.236	19
0.237	15.4
0.238	24.5
0.239	42.7
0.239	25.8
0.239	36.6
0.239	10.9
0.24	12.3
0.24	14.7
0.24	13
0.243	12.7
0.243	21.1
0.245	14.1
0.246	11.4
0.249	12.2
0.253	35
0.254	13.5
0.254	15.7
0.254	23.2
0.255	69.1
0.255	30.8
0.255	159
0.256	12
0.256	14.1
0.256	16.4
0.256	19.7
0.257	16.8
0.257	14.9
0.258	16.7
0.259	41.7
0.259	174
0.259	37
0.259	11.4
0.26	11.6
0.261	10.9
0.262	11.9
0.263	11.8
0.264	25.1
0.264	90.9
0.266	56.7
0.267	55.1
0.267	15.6
0.267	16.2
0.268	21.6
0.268	11.3
0.269	11.1
0.269	66.2
0.27	26.7
0.27	22.3
0.271	112
0.271	27.9
0.272	20.7
0.272	35.8
0.272	18
0.276	10.7
0.276	11.2
0.277	11
0.277	15
0.278	63
0.278	16.7
0.278	10.7
0.278	19.3
0.279	11
0.279	20.3
0.279	16.3
0.279	11.8
0.279	11
0.28	15.5
0.28	16.9
0.28	21.6
0.28	18.8
0.281	13.1
0.282	12.7
0.283	55
0.285	25.7
0.292	11.2
0.292	10.2
0.293	11.8
0.296	10.5
0.297	11
0.299	13.9
0.299	22.3
0.302	12.9
0.302	18.2
0.302	20.2
0.302	20
0.302	13.6
0.31	29
0.311	34.6
0.311	35.8
0.312	13.2
0.313	13.2
0.317	14.9
0.318	12.5
0.318	20.4
0.321	42.3
0.321	14.1
0.322	20.4
0.322	24.4
0.322	12.6
0.322	10.4
0.322	33.3
0.323	33.1
0.324	15.8
0.326	14.3
0.327	14.6
0.329	62.9
0.329	174
0.329	58.1
0.329	27.5
0.33	40.6
0.33	23.6
0.33	28.5
0.331	17
0.333	42.4
0.333	12.1
0.334	29.6
0.334	41.3
0.334	104
0.334	32.7
0.336	39.5
0.336	10.9
0.337	27.5
0.337	18
0.338	58.8
0.338	25.4
0.338	27.6
0.339	15.9
0.34	15.5
0.34	45.7
0.341	67.7
0.341	19.5
0.341	62.6
0.342	11.1
0.342	43.3
0.342	16
0.342	11.7
0.343	100
0.343	85
0.343	83.3
0.343	20.3
0.343	57.9
0.344	14.2
0.344	39.7
0.345	41.4
0.345	29.2
0.346	31.1
0.346	104
0.346	39.7
0.347	25.2
0.347	138
0.347	83.5
0.347	48.5
0.347	72.8
0.348	72
0.348	28.4
0.348	54.2
0.348	67.6
0.349	99.6
0.349	143
0.349	74.6
0.35	169
0.35	58.8
0.35	11
